# Supplementary material for: Identification of Potential Virulence Factors in the Model Strain Acinetobacter baumannii A118
Source: Front Microbiol. 2019 Jul 23;10:1599. doi: 10.3389/fmicb.2019.01599 (PMC6663985; doi:10.3389/fmicb.2019.01599)
Supplement: Supplementary file 1 [file Table_1.XLSX]

## Sheet: Sheet1
Supplementary Table 1
Id% AA: Amino Acid identity percent
Setting: a minimum value of 30% amino acid identity, 70% coverage and a minimum e-value of 1x10-5
Virulence Clusters	A118 protein	ATCC17978	Id% AA	ATCC19606	Id% AA	ACICU	Id% AA
Baumanoferrin	putative siderophore biosynthesis protein	A1S_1647	99	HMPREF0010_00734	99	ACICU_01672	99
	putative lysine/ornithine N-monooxygenase	A1S_1648	99	HMPREF0010_00733	99	ACICU_01673	99
	Putative RND family drug transporter	A1S_1649	99	HMPREF0010_00732	99	ACICU_01674	99
	siderophore biosynthesis protein, IucA/IucC family	A1S_1651	99	HMPREF0010_00731	99	ACICU_01675	99
	Siderophore synthetase component	A1S_1652	98	HMPREF0010_00730	98	ACICU_01676	99
	hypothetical protein	A1S_1653	96	HMPREF0010_00729	97	ACICU_01677	96
	putative demethylmenaquinone methyltransferase	A1S_1654	98	HMPREF0010_00728	99	ACICU_01678	98
	putative ferric siderophore receptor protein	A1S_1655	99	HMPREF0010_00727	99	ACICU_01679	99
	hypothetical protein	Absence		HMPREF0010_00726	100	ACICU_01680	100
	PepSY domain protein	A1S_1656	98	HMPREF0010_00725	99	ACICU_01681	98
	hypothetical protein	Absence		HMPREF0010_00724	96	ACICU_01682	96
	putative siderophore biosynthesis protein; putative acetyltransferase	A1S_1657	100	HMPREF0010_00723	99	ACICU_01683	100
Heme uptake cluster 2	Biopolymer transport protein ExbD/TolR	A1S_1603	99	HMPREF0010_00776	99	ACICU_01629	99
	Biopolymer transport protein ExbD/TolR	A1S_1604	99	HMPREF0010_00775	100	ACICU_01630	99
	transporter, MotA/TolQ/ExbB proton channel family protein	A1S_1605	99	HMPREF0010_00774	99	ACICU_01631	99
	TonB-dependent receptor	A1S_1606	100	HMPREF0010_00773	99	ACICU_01632	99
	Outer membrane receptor protein, mostly Fe transport	A1S_1607	97	HMPREF0010_00771	63	ACICU_01633	63
	heme-binding protein A precursor	A1S_1608	99	HMPREF0010_00770	97	ACICU_01634	96
	heme-binding protein A precursor	A1S_1609	99	HMPREF0010_00769	99	ACICU_01635	99
	Zn-dependent oligopeptidase	A1S_1610	99	HMPREF0010_00768	99	ACICU_01636	99
	ABC-type dipeptide/oligopeptide/nickel transport system, permease component	A1S_1611	99	HMPREF0010_00767	99	ACICU_01637	99
	ABC transporter, permease protein	A1S_1612	99	HMPREF0010_00766	99	ACICU_01638	99
	ATPase component of various ABC-type transport systems	A1S_1613	99	HMPREF0010_00765	99	ACICU_01639	99
	hypothetical protein	A1S_1614	99	HMPREF0010_00764	100	ACICU_01640	100
FeoABC	Fe2+ transport system protein A	A1S_0242	99	HMPREF0010_01985	99	ACICU_00265	99
	putative ferrous iron transport protein B	A1S_0243	99	HMPREF0010_01984	99	ACICU_00266	100
	hypothetical protein	A1S_0244	100	HMPREF0010_01983	100	ACICU_00267	98
Acinetobactin	putative acinetobactin utilization protein	A1S_2392	99	HMPREF0010_02293	97	ACICU_02589	99
	putative acinetobactin biosynthesis protein	A1S_2391	96	HMPREF0010_02294	96	ACICU_02588	96
	putative acinetobactin biosynthesis protein	A1S_2390	97	HMPREF0010_02295	97	ACICU_02587	96
	hypothetical protein	A1S_2389	46	HMPREF0010_02296	100	ACICU_02586	46
	putative ferric acinetobactin transport system permease protein	A1S_2388	98	HMPREF0010_02297	98	ACICU_02585	98
	putative ferric acinetobactin transport system permease protein	A1S_2387	98	HMPREF0010_02298	98	ACICU_02584	99
	BauE	A1S_2386	99	HMPREF0010_02299	99	ACICU_02583	99
	putative ferric acinetobactin binding protein	A1S_2385	99	HMPREF0010_02300	99	ACICU_02582	99
	putative ferric acinetobactin receptor	A1S_2384	58	HMPREF0010_02301	98	ACICU_02581	69
	BasC	A1S_2383	99	HMPREF0010_02302	99	ACICU_02580	99
	acinetobactin biosynthesis protein	A1S_2382	87	HMPREF0010_02303	97	ACICU_02579	95
	putative acinetobactin biosynthesis protein	A1S_2381	99	HMPREF0010_02304	98	ACICU_02578	99
	putative acinetobactin biosynthesis protein	A1S_2380	99	HMPREF0010_02305	99	ACICU_02577	99
	histidine decarboxylase	A1S_2379	99	HMPREF0010_02306	98	ACICU_02576	99
	ABC transporter, ATP-binding protein	Absence		HMPREF0010_02307	97	ACICU_02575	97
	putative ABC transporter	A1S_2378	97	HMPREF0010_02308	97	ACICU_02574	97
	putative acinetobactin biosynthesis protein	A1S_2377	98	HMPREF0010_02309	99	ACICU_02573	98
	putative acinetobactin biosynthesis protein	A1S_2376	98	HMPREF0010_02310	95	ACICU_02572	97
	putative acinetobactin biosynthesis protein	A1S_2375	99	HMPREF0010_02311	98	ACICU_02571	98
	BasJ	A1S_2374	99	HMPREF0010_02312	99	ACICU_02570	99
